# Supplementary material for: Immunomodulation of Glycyrrhiza Polysaccharides In Vivo Based on Microbiome and Metabolomics Approaches
Source: Foods. 2025 Mar 4;14(5):874. doi: 10.3390/foods14050874 (PMC11898905; doi:10.3390/foods14050874)
Supplement: Supplementary file 1 [file foods-14-00874-s001.zip]

Archive with 1 entries (1 files):
- foods-3491234-supplementary.pdf
